# Supplementary material for: Shifting the Paradigm: The Dress-COV Telegram Bot as a Tool for Participatory Medicine
Source: Int J Environ Res Public Health. 2020 Nov 26;17(23):8786. doi: 10.3390/ijerph17238786 (PMC7729623; doi:10.3390/ijerph17238786)
Supplement: Supplementary file 1 [file ijerph-17-08786-s001.zip]

Archive with 2 entries (2 files):
- Supplementary B_Dataset Dress-Cov Analysis_IJERPH.xlsx
- Supplementary A_Dress-COV Survey.docx
