# Supplementary material for: Shifting the Paradigm: The Dress-COV Telegram Bot as a Tool for Participatory Medicine
Source: Int J Environ Res Public Health. 2020 Nov 26;17(23):8786. doi: 10.3390/ijerph17238786 (PMC7729623; doi:10.3390/ijerph17238786)
Supplement: Supplementary file 1 [file ijerph-17-08786-s001.zip › Supplementary B_Dataset Dress-Cov Analysis_IJERPH.xlsx]

## Sheet: DRESS_Dataset
USER-Id	A1 - ageclass	A2 - gender	NC1 - psychiatric problems	NC2 - addicion to psychotropic substances	NC3 - transplant	NC4 - HIV-AIDS	NC5-heart disease	NC6 - chronic respiratory diseases	NC7 - gastroenterological diseases	NC8 - neurological diseases	NC9 - autoimmune diseases	NC10 - endo-metabolic diseases	NC11 - rare diseases	PC1 - ipertension	PC2 - atrial fibrillation	PC3 - ischemic heart disease	PC4 - heart failure	PC5 - stroke	PC6 - COPD	PC7 - type 2 diabetes	PC8 - dementia	PC9 - chronic liver disease	PC10 - kidney failure	PC11 - neoplasms	Morbidity_multimorbidity (Y=1)	NC12 - overweight or at risk of obesity	NC13 - allergy	FPM5 - swab	SIER1 -serological testing	Overall Testing	SI1 - swab any symptoms	SI2 - swab fever	SI3 - swab unusual tiredness	SI4 - swab muscle soreness/aches	SI5 - swab shortness of breath	SI6 - swab congestion/runny nose	SI7 - swab sore throat	SI8 - swab diarrhoea or nausea	SI9 - swab headache	SI10 - swab haemoptysis	SI11 - swab lack of smell	SI12 - swab taste deficit	SI13 - swab hypotension	SI14 - swab tachycardia	symptomatic/asymptomatic	FPM8 - overall vaccination (Y=1)	FPM11 - pneumo	FPM12 - meningo B	FPM13 - meningo C
u1	1	1	2	2	2	2	2	2	2	2	2	2	2	2	2	2	2	2	2	2	2	2	2	2	0	2	2	1	6	not tested																1	0	0	0
u2	1	2	2	2	2	2	2	2	2	2	2	2	2	2	2	2	2	2	2	2	2	2	2	2	0	2	2	1	6	not tested																1	1	1	1
u3	1	1	2	2	2	2	2	2	2	2	2	2	2	2	2	2	2	2	2	2	2	2	2	2	0	2	1	1	5	testest_negative_unknown	2	2	2	2	2	2	2	2	2	2	2	2	2	2	asymptomatic	0	2	2	2
u4	1	2	2	2	2	2	2	2	2	2	2	2	2	2	2	2	2	2	2	2	2	2	2	2	0	2	2	1	6	not tested																0	2	2	2
u5	1	2	2	2	2	2	2	2	2	2	2	2	2	0	2	2	2	2	2	2	2	2	2	2	0	2	2	1	6	not tested																0	2	2	2
u6	1	1	2	2	2	2	2	2	2	2	2	2	2	2	2	2	2	2	2	2	2	2	2	2	0	2	2	1	6	not tested																1	2	2	2
u7	1	1	2	2	2	2	2	2	2	2	2	2	2	2	2	2	2	2	2	2	2	2	2	2	0	2	1	1	6	not tested																0	2	2	2
u8	2	1	2	2	2	2	2	2	2	2	2	2	2	0	2	2	2	2	2	2	2	2	2	2	0	2	2	1	6	not tested																0	2	2	2
u9	2	1	2	2	2	2	2	2	2	1	1	2	2	2	2	2	2	2	2	2	2	2	2	2	1	2	2	1	6	not tested																0	2	2	2
u10	2	1	2	2	2	2	2	2	2	2	2	2	2	0	2	2	2	2	2	2	2	2	2	2	0	2	2	1	6	not tested																0	2	2	2
u11	2	2	2	2	2	2	2	2	2	2	2	2	2	0	0	2	2	2	2	2	2	2	2	2	0	2	0	1	4	testest_negative_unknown	2	2	2	2	2	2	2	2	2	2	2	2	2	2	asymptomatic	0	2	2	2
u12	2	1	2	2	2	2	2	2	2	2	2	2	2	0	2	2	2	2	2	2	2	2	2	2	0	2	2	1	6	not tested																0	2	2	2
u13	2	2	2	2	2	2	2	1	2	2	2	2	2	2	2	2	2	2	2	2	2	2	2	2	1	2	1	3	4	testest_negative_unknown	1	2	2	2	2	2	2	2	2	2	2	2	2	2	symptomatic	0	2	2	2
u14	2	2	2	2	2	2	1	2	2	2	2	2	2	1	2	2	0	0	2	1	2	2	2	2	1	2	0	1	6	not tested																0	2	2	2
u15	2	1	2	2	2	2	2	0	1	0	2	2	2	2	2	2	0	2	0	2	2	2	2	2	1	2	0	1	6	not tested																1	2	1	2
u16	2	1	2	2	2	2	2	2	2	2	2	2	2	2	2	2	2	2	2	2	2	2	2	2	0	2	1	1	6	not tested																0	2	2	2
u17	2	2	2	2	2	2	2	2	2	2	2	2	2	2	2	2	2	2	2	2	2	2	2	2	0	2	1	1	6	not tested																0	2	2	2
u18	2	2	2	2	2	2	2	2	2	2	2	2	2	0	2	2	2	2	2	2	2	2	2	2	0	2	2	1	6	not tested																0	2	2	2
u19	2	1	2	2	2	2	2	2	2	2	2	2	2	0	2	2	2	2	2	2	2	2	2	2	0	2	2	1	6	not tested																0	2	2	2
u20	2	1	1	2	2	2	2	1	2	2	2	2	2	2	2	2	2	2	2	2	2	2	2	2	1	1	1	1	5	testest_negative_unknown	2	2	2	2	2	2	2	2	2	2	2	2	2	2	asymptomatic	1	2	2	2
u21	2	2	2	2	2	2	2	2	2	2	2	2	2	2	2	2	2	2	2	2	2	2	2	2	0	2	1	1	6	not tested																0	2	2	2
u22	2	2	0	0	2	2	2	2	2	2	2	2	2	2	2	2	2	2	2	2	2	2	2	2	0	2	2	1	6	not tested																0	2	2	2
u23	2	2	2	2	2	2	2	2	2	2	2	2	2	2	2	2	2	2	2	2	2	2	2	2	0	2	2	1	6	not tested																1	2	1	2
u24	2	2	2	2	2	2	2	2	2	2	2	2	2	2	2	2	2	2	2	2	2	2	2	2	0	3	1	1	6	not tested																0	2	2	2
u25	2	1	2	2	2	2	2	2	2	2	2	2	2	2	2	2	2	2	2	2	2	2	2	2	0	2	2	1	6	not tested																0	2	2	2
u26	2	1	2	2	2	2	2	2	2	2	2	2	2	2	2	2	2	2	2	2	2	2	2	2	0	2	2	1	6	not tested																0	2	2	2
u27	2	1	2	2	2	2	2	2	2	2	2	2	2	2	2	2	2	2	2	2	2	2	2	2	0	2	2	1	6	not tested																0	2	2	2
u28	2	1	2	2	2	2	2	2	2	2	2	2	2	0	2	2	2	2	2	2	2	2	2	2	0	2	2	1	6	not tested																0	2	2	2
u29	2	1	2	2	2	2	2	2	2	2	2	2	2	2	2	2	2	2	2	2	2	2	2	2	0	2	2	1	6	not tested																0	2	2	2
u30	2	1	2	2	2	2	2	2	2	2	2	2	2	2	2	2	2	2	2	2	2	2	2	2	0	2	2	1	6	not tested																0	2	2	2
u31	2	1	2	2	2	2	2	2	2	2	2	2	2	2	2	2	2	2	2	2	2	2	2	2	0	2	2	1	6	not tested																0	2	2	2
u32	2	1	2	2	2	2	2	2	2	2	2	2	2	2	2	2	2	2	2	2	2	2	2	2	0	2	2	1	6	not tested																0	2	2	2
u33	3	1	1	2	2	2	2	2	2	2	2	2	2	2	2	2	2	2	2	2	2	2	2	2	1	2	1	1	6	not tested																1	0	2	2
u34	3	1	2	2	2	2	2	2	1	2	1	2	2	2	2	2	2	2	2	2	2	2	2	2	1	2	2	3	4	testest_negative_unknown	1	2	1	1	2	2	1	1	2	2	2	2	2	2	symptomatic	1	2	1	2
u35	3	2	2	2	2	2	2	2	2	2	2	2	2	2	2	2	2	2	2	2	2	2	2	2	0	2	2	1	6	not tested																0	2	2	2
u36	3	2	2	2	2	2	2	2	2	2	2	2	2	2	2	2	2	2	2	2	2	2	2	2	0	2	2	1	6	not tested																0	2	2	2
u37	3	1	2	2	2	2	2	2	2	2	2	2	2	2	2	2	2	2	2	2	2	2	2	2	0	2	2	1	6	not tested																0	2	2	2
u38	3	1	2	2	2	2	2	2	2	2	2	2	2	2	2	2	2	2	2	2	2	2	2	2	0	2	2	1	6	not tested																0	2	2	2
u39	3	2	0	2	2	2	2	2	2	2	2	2	2	2	2	2	2	2	2	2	2	2	2	2	0	2	2	1	6	not tested																0	2	2	2
u40	3	1	2	2	2	2	2	2	0	2	2	2	2	2	2	2	2	2	2	2	2	2	2	2	0	2	2	1	6	not tested																0	2	2	2
u41	3	2	2	2	2	2	2	2	2	1	2	2	1	2	2	2	2	2	2	2	2	2	2	2	1	1	2	1	4	testest_negative_unknown	2	2	2	2	2	2	2	2	2	2	2	2	2	2	asymptomatic	0	2	2	2
u42	3	2	2	2	2	2	2	2	2	2	2	2	2	2	2	2	2	2	2	2	2	2	2	2	0	2	1	1	6	not tested																1	2	1	1
u43	3	2	1	2	2	2	2	2	2	2	2	2	2	2	2	2	2	2	2	2	2	2	2	2	1	1	2	1	6	not tested																0	2	2	2
u44	3	1	2	2	2	2	2	2	2	2	2	2	2	2	2	2	2	2	2	2	2	2	2	2	0	2	2	1	4	testest_negative_unknown	2	2	2	2	2	2	2	2	2	2	2	2	2	2	asymptomatic	1	2	2	1
u45	3	1	2	2	2	2	2	2	2	2	2	2	2	2	2	2	2	2	2	2	2	2	2	2	0	3	2	1	6	not tested																0	2	2	2
u46	3	2	2	2	2	2	2	2	2	2	2	2	2	2	2	2	2	2	2	2	2	2	2	2	0	2	2	1	6	not tested																0	2	2	2
u47	3	2	1	2	2	2	2	2	2	2	2	2	2	2	2	2	2	2	2	2	2	2	2	2	1	2	1	1	6	not tested																0	2	2	2
u48	3	1	1	2	2	2	1	2	2	2	2	2	2	2	0	2	0	2	2	2	2	2	2	2	1	3	2	1	6	not tested																1	0	0	0
u49	3	1	2	2	2	2	2	2	2	2	2	2	2	0	2	2	2	2	2	2	2	2	2	2	0	2	2	1	6	not tested																0	2	2	2
u50	3	2	2	2	2	2	2	2	2	2	2	2	2	2	2	2	2	2	2	2	2	2	2	2	0	2	2	1	6	not tested																0	2	2	2
u51	3	2	2	2	2	2	2	2	2	2	2	2	2	2	2	2	2	2	2	2	2	2	2	2	0	2	2	1	6	not tested																0	2	2	2
u52	3	1	2	2	2	2	2	2	2	2	2	2	2	2	2	2	2	2	2	2	2	2	2	2	0	2	2	1	6	not tested																0	2	2	2
u53	3	2	2	2	2	2	2	2	2	2	2	2	2	2	2	2	2	2	2	2	2	2	2	2	0	2	2	4	6	testest_negative_unknown	2	2	2	2	2	2	2	2	2	2	2	2	2	2	asymptomatic	1	2	2	2
u54	3	2	2	2	2	2	2	2	2	2	2	2	2	2	2	2	2	2	2	2	2	2	2	2	0	2	2	3	6	testest_negative_unknown	2	2	2	2	2	2	2	2	2	2	2	2	2	2	asymptomatic	1	2	2	2
u55	3	2	2	2	2	2	2	2	2	2	2	2	2	2	2	2	2	2	2	2	2	2	2	2	0	2	0	1	6	not tested																0	2	2	2
u56	3	2	2	2	2	2	2	2	2	2	2	2	2	2	2	2	2	2	2	2	2	2	2	2	0	2	2	1	6	not tested																0	2	2	2
u57	3	2	2	2	2	2	2	2	2	2	2	2	2	2	2	2	2	2	2	2	2	2	2	2	0	2	1	1	6	not tested																0	2	2	2
u58	3	1	2	2	2	2	2	2	2	2	2	2	2	2	2	2	2	2	2	2	2	2	2	2	0	2	2	1	6	not tested																1	2	2	2
u59	3	1	2	2	2	2	2	2	2	2	2	2	2	2	2	2	2	2	2	2	2	2	2	2	0	2	2	1	6	not tested																0	2	2	2
u60	4	2	0	2	2	2	2	2	0	2	2	2	2	2	2	2	2	2	2	2	2	2	2	2	0	2	0	1	6	not tested																0	2	2	2
u61	4	2	2	2	2	2	2	2	2	2	2	2	2	2	2	2	2	2	2	2	2	2	2	2	0	2	2	1	6	not tested																0	2	2	2
u62	4	1	2	2	2	2	2	2	2	2	2	2	2	2	2	2	2	2	2	2	2	2	2	2	0	2	2	1	6	not tested																1	2	2	2
u63	4	1	2	2	2	2	2	2	2	2	0	2	2	2	2	2	2	2	2	2	2	2	2	2	0	2	1	1	6	not tested																0	2	2	2
u64	4	1	2	2	2	2	2	2	2	2	2	2	2	2	2	2	2	2	2	2	2	2	2	2	0	2	2	1	6	not tested																0	2	2	2
u65	4	1	2	2	2	2	2	2	2	2	2	2	2	2	2	2	2	2	2	2	2	2	2	2	0	2	2	1	6	not tested																0	2	2	2
u66	4	2	2	2	2	2	2	2	2	2	2	2	2	2	2	2	2	2	2	2	2	2	2	2	0	2	2	1	6	not tested																0	2	2	2
u67	4	1	2	2	2	2	2	2	2	2	2	2	2	2	2	2	2	2	2	2	2	2	2	2	0	2	1	1	6	not tested																0	2	2	2
u68	4	2	1	2	2	2	2	2	2	2	2	2	2	2	0	2	2	2	2	2	2	2	2	2	1	2	2	1	6	not tested																0	2	2	2
u69	4	1	2	2	2	2	2	2	2	2	2	2	2	2	2	2	2	2	2	2	2	2	2	2	0	2	2	2		tested_positive	2	2	2	2	2	2	2	2	2	2	2	2	2	2	asymptomatic	0	2	2	2
u70	4	2	1	2	2	2	2	2	2	2	2	2	2	2	2	2	2	2	2	2	2	2	2	2	1	2	1	1	6	not tested																0	2	2	2
u71	4	2	2	2	2	2	2	2	2	2	2	2	2	2	2	2	2	2	2	2	2	2	2	2	0	2	2	1	4	testest_negative_unknown	2	2	2	2	2	2	2	2	2	2	2	2	2	2	asymptomatic	1	2	2	2
u72	4	1	1	2	2	2	2	2	1	2	2	2	2	2	2	2	2	2	2	2	2	2	2	2	1	2	2	1	6	not tested																0	2	2	2
u73	4	1	2	2	2	2	2	2	2	2	2	2	2	2	2	2	2	2	2	0	2	2	2	2	0	1		1	6	not tested																0	2	2	2
u74	4	1	2	2	2	2	2	2	2	2	2	2	2	2	2	2	2	2	2	2	2	2	2	2	0	2	0	1	6	not tested																0	2	2	2
u75	4	1	2	2	2	2	2	2	2	2	2	2	2	2	2	2	2	2	2	2	2	2	2	2	0	2	2	1	6	not tested																0	2	2	2
u76	4	2	2	2	2	2	2	2	2	2	2	2	2	2	2	2	2	2	2	2	2	2	2	2	0	1	0	1	4	testest_negative_unknown	2	2	2	2	2	2	2	2	2	2	2	2	2	2	asymptomatic	1	2	2	2
u77	4	2	2	0	2	2	2	2	2	2	2	2	2	2	2	2	2	2	2	2	2	2	2	2	0	2	1	1	6	not tested																0	2	2	2
u78	4	2	2	2	2	2	2	2	2	2	2	2	2	2	2	2	2	2	2	2	2	2	2	2	0	1	1	1	6	not tested																0	2	2	2
u79	4	1	2	2	2	2	2	2	2	2	2	2	2	2	2	2	2	2	2	2	2	2	2	2	0	2	2	1	6	not tested																0	2	2	2
u80	4	1	2	2	2	2	2	2	2	2	2	2	2	2	2	2	2	2	2	2	2	2	2	2	0	1	2	1	4	testest_negative_unknown	2	2	2	2	2	2	2	2	2	2	2	2	2	2	asymptomatic	0	2	2	2
u81	4	2	2	2	2	2	2	2	2	2	2	2	2	2	2	2	2	2	2	2	2	2	2	2	0	2	2	1	6	not tested																1	2	2	1
u82	4	1	2	2	2	2	2	2	2	2	2	2	2	2	2	2	2	2	2	2	2	2	2	2	0	2	2	1	6	not tested																0	2	2	2
u83	4	2	2	2	2	2	1	2	2	2	2	2	2	2	2	2	2	2	2	2	2	2	2	2	1	2	2	3	4	testest_negative_unknown	2	2	2	2	2	2	2	2	2	2	2	2	2	2	asymptomatic	0	2	2	2
u84	4	2	2	2	2	2	2	2	2	2	1	2	2	2	2	2	2	2	2	1	2	2	2	2	1	2	2	1	6	not tested																0	2	2	2
u85	4	1	2	2	2	2	1	2	2	2	2	2	2	2	2	2	2	2	2	2	2	2	2	2	1	2	1	1	4	testest_negative_unknown	2	2	2	2	2	2	2	2	2	2	2	2	2	2	asymptomatic	0	2	2	2
u86	4	2	2	2	2	2	2	2	2	2	1	1	2	2	2	2	2	2	2	2	2	2	2	2	1	2	2	3	4	testest_negative_unknown	2	2	2	2	2	2	2	2	2	2	2	2	2	2	asymptomatic	1	2	2	2
u87	4	2	2	2	2	2	2	2	2	2	2	2	2	2	2	2	2	2	2	2	2	2	2	2	0	2	2	1	4	testest_negative_unknown	2	2	2	2	2	2	2	2	2	2	2	2	2	2	asymptomatic	1	2	1	0
u88	5	1	2	2	2	2	2	2	2	2	2	2	2	2	2	2	2	2	2	2	2	2	2	2	0	2	2	3	4	testest_negative_unknown	2	2	2	2	2	2	2	2	2	2	2	2	2	2	asymptomatic	0	2	2	2
u89	5	1	2	2	2	2	2	2	2	2	2	2	2	2	2	2	2	2	2	2	2	2	2	2	0	2	2	1	4	testest_negative_unknown	2	2	2	2	2	2	2	2	2	2	2	2	2	2	asymptomatic	0	2	2	2
u90	5	1	2	2	2	2	2	2	2	2	2	2	2	1	2	2	2	2	2	2	2	2	2	2	1	1	2	1	4	testest_negative_unknown	2	2	2	2	2	2	2	2	2	2	2	2	2	2	asymptomatic	0	2	2	2
u91	5	1	2	2	2	2	2	2	2	2	2	2	2	2	2	2	2	2	2	2	2	2	2	2	0	2	2	1	6	not tested																0	2	2	2
u92	5	1	2	2	2	2	2	2	2	2	2	2	2	2	2	2	2	2	2	2	2	2	2	2	0	2	2	1	6	not tested																0	2	2	2
u93	5	1	2	2	2	2	2	2	2	2	2	2	2	2	2	2	2	2	2	2	2	2	2	2	0	2	2	1	6	not tested																0	2	2	2
u94	5	1	2	2	2	2	2	2	2	2	2	2	2	2	2	2	2	2	2	2	2	2	2	2	0	2	2	1	6	not tested																0	2	2	2
u95	5	2	2	2	2	2	2	2	2	2	2	2	2	2	2	2	2	2	2	2	2	2	2	2	0	2	2	1	6	not tested																0	2	2	2
u96	5	2	2	2	2	2	2	2	2	2	2	2	2	2	2	2	2	2	2	2	2	2	2	2	0	2	1	1	6	not tested																0	2	2	2
u97	5	2	2	2	2	2	2	2	2	2	2	2	2	2	0	2	2	2	0	2	2	2	2	2	0	2	2	1	6	not tested																1	2	2	2
u98	5	1	2	2	2	2	2	2	2	2	2	2	2	2	2	2	2	2	2	2	2	2	2	2	0	2	1	1	6	not tested																1	2	2	2
u99	5	1	2	2	2	2	2	2	2	2	2	2	2	2	2	2	2	2	2	2	2	2	2	2	0	3	2	1	6	not tested																0	2	2	2
u100	5	2	2	2	2	2	2	2	2	2	1	2	2	2	2	2	2	2	2	2	2	2	2	2	1	2	2	1	6	not tested																1	2	2	2
u101	5	2	2	2	2	2	2	2	2	2	2	2	2	2	2	2	2	2	2	2	2	2	2	2	0	2	2	1	6	not tested																1	2	2	2
u102	5	2	2	2	2	2	2	2	2	2	2	2	2	2	2	2	2	2	2	2	2	2	2	2	0	2	2	1	6	not tested																0	2	2	2
u103	5	2	1	2	2	2	2	2	2	2	2	2	2	2	2	2	2	2	2	2	2	2	2	2	1	2	2	1	3	tested_positive	2	2	2	2	2	2	2	2	2	2	2	2	2	2	asymptomatic	0	2	2	2
u104	5	2	2	2	2	2	2	1	2	2	2	2	2	2	2	2	2	2	2	2	2	2	2	2	1	2	1	1	6	not tested																0	2	2	2
u105	5	2	2	2	2	2	2	2	2	2	2	2	2	0	2	2	2	2	2	2	2	2	2	2	0	2	0	1	6	not tested																1	2	2	2
u106	5	2	2	2	2	2	2	2	2	2	2	2	2	2	2	2	2	2	2	2	2	2	2	2	0	2	1	1	6	not tested																0	2	2	2
u107	5	2	2	0	2	2	2	2	2	2	2	2	2	2	2	2	2	2	2	2	2	2	2	2	0	2	2	1	6	not tested																1	1	2	2
u108	5	2	2	2	2	2	2	2	2	2	1	2	2	2	2	2	2	2	2	2	2	2	2	2	1	2	2	1	4	testest_negative_unknown	2	2	2	2	2	2	2	2	2	2	2	2	2	2	asymptomatic	0	2	2	2
u109	5	2	2	2	2	2	2	2	2	2	2	2	2	2	2	2	2	2	2	2	2	2	2	2	0	2	2	1	6	not tested																1	2	2	2
u110	5	1	2	2	2	2	2	2	2	2	2	2	2	2	2	2	2	2	2	2	2	2	2	2	0	2	2	1	6	not tested																1	2	2	2
u111	5	1	2	2	2	2	2	1	2	2	2	2	2	2	2	2	2	2	2	2	2	2	2	2	1	2	1	3	4	testest_negative_unknown	2	2	2	2	2	2	2	2	2	2	2	2	2	2	asymptomatic	1	2	2	2
u112	5	2	2	2	2	2	2	2	2	2	2	2	2	2	2	2	2	2	2	2	2	2	2	2	0	2	1	1	6	not tested																1	2	2	2
u113	5	2	2	2	2	2	2	2	2	2	1	2	2	2	2	2	2	2	2	2	2	2	2	2	1	2	1	3	5	testest_negative_unknown	2	2	2	2	2	2	2	2	2	2	2	2	2	2	asymptomatic	1	2	2	2
u114	5	1	2	2	2	2	2	2	2	2	2	2	2	2	2	2	2	2	2	2	2	2	2	2	0	2	2	1	6	not tested																1	2	2	2
u115	5	1	1	2	2	2	2	2	2	2	2	2	2	2	2	2	2	2	2	2	2	2	2	2	1	2	1	1	6	not tested																0	2	2	2
u116	5	1	2	2	2	2	2	2	2	2	2	2	2	2	2	2	2	2	2	2	2	2	2	2	0	1	2	3	6	testest_negative_unknown	2	2	2	2	2	2	2	2	2	2	2	2	2	2	asymptomatic	1	2	2	2
u117	5	2	2	2	2	2	2	2	2	2	2	2	2	2	2	2	2	2	2	2	2	2	2	2	0	2	2	1	6	not tested																0	2	2	2
u118	6	2	2	2	2	2	2	2	2	2	0	2	2	2	2	2	2	2	2	2	2	2	2	2	0	2	0	1	6	not tested																0	2	2	2
u119	6	1	2	2	2	2	2	2	2	2	2	2	2	2	2	2	2	2	2	2	2	2	2	1	1	2	1	1	6	not tested																0	2	2	2
u120	6	2	2	2	2	2	2	2	2	2	2	2	2	2	2	2	2	2	2	2	2	2	2	2	0	2	1	3	4	testest_negative_unknown	2	2	2	2	2	2	2	2	2	2	2	2	2	2	asymptomatic	1	2	2	2
u121	6	1	2	2	2	2	2	2	2	2	2	2	2	1	2	2	2	2	2	2	2	2	2	2	1	2	2	1	6	not tested																1	2	2	1
u122	6	1	2	2	2	2	2	2	2	2	2	2	2	2	2	2	2	2	2	2	2	2	2	2	0	2	2	1	6	not tested																0	2	2	2
u123	6	2	0	2	2	2	2	2	2	2	2	2	2	2	2	2	2	2	2	2	2	2	2	2	0	2	2	3	4	testest_negative_unknown	1	2	2	2	2	1	1	2	2	2	2	2	2	2	symptomatic	1	2	2	2
u124	6	2	2	2	2	2	2	2	0	2	2	2	2	2	2	2	2	2	2	2	2	2	2	2	0	2	2	1	6	not tested																0	2	2	2
u125	6	1	2	2	2	2	2	2	2	2	2	2	2	2	2	2	2	2	2	2	2	2	2	2	0	2	2	1	4	testest_negative_unknown	2	2	2	2	2	2	2	2	2	2	2	2	2	2	asymptomatic	0	2	2	2
u126	6	1	2	2	2	2	2	2	2	2	2	2	2	2	2	2	2	2	2	2	2	2	2	2	0	3	2	1	6	not tested																0	2	2	2
u127	6	1	2	2	2	2	2	2	2	2	2	2	2	0	0	2	2	2	2	2	2	2	2	2	0	2	2	1	6	not tested																0	2	2	2
u128	6	1	2	2	2	2	2	2	2	2	2	2	2	2	2	2	2	2	2	2	2	2	2	2	0	2	2	1	4	testest_negative_unknown	2	2	2	2	2	2	2	2	2	2	2	2	2	2	asymptomatic	0	2	2	2
u129	6	1	2	2	2	2	2	2	2	2	2	2	2	2	2	2	2	2	2	2	2	2	2	2	0	2	0	1	6	not tested																0	2	2	2
u130	6	2	2	2	2	2	2	2	2	2	2	2	2	2	2	2	2	2	2	2	2	2	2	2	0	2	2	1	6	not tested																0	2	2	2
u131	6	1	2	2	2	2	2	2	2	2	2	2	2	2	2	2	2	2	2	2	2	2	2	2	0	2	2	3	5	testest_negative_unknown	2	2	2	2	2	2	2	2	2	2	2	2	2	2	asymptomatic	0	2	2	2
u132	6	1	2	2	2	2	2	2	2	2	1	1	2	2	2	2	2	2	2	2	2	2	2	2	1	2	2	1	6	not tested																0	2	2	2
u133	6	1	2	2	2	2	2	2	2	2	2	2	2	2	2	2	2	2	2	2	2	2	2	2	0	2	0	1	6	not tested																1	2	2	2
u134	6	1	2	2	2	2	2	2	2	2	2	2	2	2	2	2	2	2	2	2	2	2	2	2	0	2	2	1	6	not tested																0	2	2	2
u135	6	1	2	2	2	2	2	2	2	2	2	2	2	1	2	2	2	2	2	0	2	2	2	2	1	1	2	1	6	not tested																0	2	2	2
u136	6	1	2	2	2	2	2	2	2	2	2	2	2	2	2	2	2	2	2	2	2	2	2	2	0	1	2	1	6	not tested																0	2	2	2
u137	6	2	2	2	2	2	2	2	2	2	2	2	2	2	2	2	2	2	2	2	2	2	2	2	0	2	2	1	6	not tested																0	2	2	2
u138	6	1	2	2	2	2	2	2	2	2	2	2	2	2	2	2	2	2	2	2	2	2	2	2	0	2	2	1	6	not tested																0	2	2	2
u139	6	2	2	2	2	2	2	2	2	2	2	2	1	2	2	2	2	2	2	2	2	2	2	2	1	2	1	1	4	testest_negative_unknown	2	2	2	2	2	2	2	2	2	2	2	2	2	2	asymptomatic	0	2	2	2
u140	6	1	2	2	2	2	2	2	2	2	2	2	2	2	2	2	2	2	2	2	2	2	2	2	0	2	2	1	4	testest_negative_unknown	2	2	2	2	2	2	2	2	2	2	2	2	2	2	asymptomatic	1	2	2	2
u141	6	1	2	2	2	2	2	2	2	2	2	2	2	2	2	2	2	2	2	2	2	2	2	2	0	2	2	1	6	not tested																0	2	2	2
u142	6	2	2	2	2	2	2	2	2	2	2	2	2	2	2	2	2	2	2	2	2	2	2	2	0	2	2	3	4	testest_negative_unknown	2	2	2	2	2	2	2	2	2	2	2	2	2	2	asymptomatic	0	2	2	2
u143	6	2	1	2	2	2	2	2	2	2	2	2	2	2	2	2	2	2	2	1	2	2	2	2	1	2	0	3	4	testest_negative_unknown	2	2	2	2	2	2	2	2	2	2	2	2	2	2	asymptomatic	0	2	2	2
u144	6	1	2	2	2	2	2	2	2	2	2	2	2	0	0	2	2	2	2	2	2	2	2	2	0	2	1	1	6	not tested																0	2	2	2
u145	6	1	2	2	2	2	2	2	2	2	2	2	2	2	2	2	2	2	2	2	2	2	2	2	0	2	2	1	6	not tested																0	2	2	2
u146	6	2	2	2	2	2	2	2	2	2	2	2	2	2	2	2	2	2	2	2	2	2	2	2	0	2	2	3	4	testest_negative_unknown	2	2	2	2	2	2	2	2	2	2	2	2	2	2	asymptomatic	0	2	2	2
u147	6	1	2	2	2	2	2	2	2	2	2	2	2	2	2	2	2	2	2	2	2	2	2	2	0	2	1	1	6	not tested																0	2	2	2
u148	6	2	2	2	2	2	2	2	2	2	2	2	2	2	2	2	2	2	2	2	2	2	2	2	0	2	1	1	4	testest_negative_unknown	2	2	2	2	2	2	2	2	2	2	2	2	2	2	asymptomatic	1	1	1	2
u149	6	1	2	2	2	1	2	2	2	2	2	2	2	2	2	2	2	2	2	2	2	2	2	2	1	2	2	1	6	not tested																1	1	0	0
u150	6	2	2	2	2	2	2	0	1	2	1	0	2	2	2	2	2	2	0	2	2	2	2	2	1	2	0	1	6	not tested																1	1	2	2
u151	6	2	2	2	2	2	2	1	2	2	2	2	2	1	2	2	2	2	2	2	2	2	2	2	1	1	1	1	4	testest_negative_unknown	2	2	2	2	2	2	2	2	2	2	2	2	2	2	asymptomatic	1	2	2	1
u152	6	2	2	2	2	2	2	2	2	2	2	2	2	2	2	2	2	2	2	2	2	2	2	2	0	2	2	1	4	testest_negative_unknown	2	2	2	2	2	2	2	2	2	2	2	2	2	2	asymptomatic	1	2	2	2
u153	6	1	2	2	2	2	2	2	2	1	2	2	1	2	2	2	2	2	2	2	2	2	2	2	1	2	2	1	6	not tested																0	2	2	2
u154	6	1	1	2	2	2	2	2	2	2	2	2	2	2	0	0	0	2	2	2	2	2	2	2	1	2	0	1	4	testest_negative_unknown	2	2	2	2	2	2	2	2	2	2	2	2	2	2	asymptomatic	1	2	2	2
u155	6	1	2	2	2	2	2	2	2	2	0	2	2	0	2	2	2	2	2	2	2	2	2	2	0	2	2	1	4	testest_negative_unknown	2	2	2	2	2	2	2	2	2	2	2	2	2	2	asymptomatic	0	2	2	2
u156	6	2	2	2	2	2	2	2	2	2	2	2	2	2	2	2	2	2	2	2	2	2	2	2	0	2	1	1	6	not tested																1	2	2	2
u157	6	1	2	2	2	2	2	2	2	2	2	2	2	2	2	2	2	2	2	2	2	2	2	2	0	2	2	3	4	testest_negative_unknown	1	1	1	2	2	2	2	2	1	2	2	2	2	1	symptomatic	1	2	2	2
u158	6	1	2	2	2	2	2	2	2	2	2	2	2	2	2	2	2	2	2	2	2	2	2	2	0	1	2	1	4	testest_negative_unknown	2	2	2	2	2	2	2	2	2	2	2	2	2	2	asymptomatic	1	2	2	2
u159	6	1	2	2	2	2	2	2	2	2	2	2	2	2	2	2	2	2	2	2	2	2	2	2	0	2	2	1	6	not tested																0	2	2	2
u160	6	2	2	2	2	2	2	2	2	2	2	2	2	2	2	2	2	2	2	2	2	2	2	2	0	2	2	1	6	not tested																0	2	2	2
u161	6	1	2	2	2	2	2	2	2	2	2	2	2	1	2	2	2	2	2	2	2	2	2	2	1	2	2	1	6	not tested																0	2	2	2
u162	6	1	2	2	2	2	2	2	2	2	2	2	2	2	2	2	2	2	2	2	2	2	2	2	0	2	2	3	4	testest_negative_unknown	2	2	2	2	2	2	2	2	2	2	2	2	2	2	asymptomatic	1	2	2	2
u163	6	2	2	2	2	2	2	2	2	2	2	2	2	2	2	2	2	2	2	2	2	2	2	2	0	2	2	1	6	not tested																0	2	2	2
u164	6	2												1	2	2	2	2	2	2	2	2	2	2	1	2	2	1	6	not tested																0	2	2	2
u165	6	1	2	2	2	2	2	2	2	2	2	2	2	2	2	2	2	2	2	2	2	2	2	2	0	2	2	3	6	testest_negative_unknown	2	2	2	2	2	2	2	2	2	2	2	2	2	2	asymptomatic	1	2	2	1
u166	6	1	2	2	2	2	2	2	2	2	2	2	2	2	2	2	2	2	2	2	2	2	2	2	0	2	2	1	6	not tested																0	2	2	2
u167	6	2	2	2	2	2	2	2	2	2	2	2	2	2	2	2	2	2	2	2	2	2	2	1	1	2	2	1	4	testest_negative_unknown	2	2	2	2	2	2	2	2	2	2	2	2	2	2	asymptomatic	1	2	2	2
u168	6	1	2	2	2	2	2	2	2	2	2	2	2	2	2	2	2	2	2	2	2	2	2	2	0	2	2	1	6	not tested																0	2	2	2
u169	6	1	2	2	2	2	2	2	2	2	2	2	2	2	2	2	2	2	2	2	2	2	2	2	0	2	2	1	6	not tested																0	2	2	2
u170	6	2	2	2	2	2	2	2	2	2	2	2	2	2	2	2	2	2	2	2	2	2	2	2	0	2	2	1	6	not tested																0	2	2	2
u171	6	1	2	2	2	2	2	2	2	2	2	2	2	2	2	2	2	2	2	2	2	2	2	2	0	1		1	6	not tested																1	2	2	2
u172	6	1	2	2	2	2	2	2	2	2	2	2	2	2	2	2	2	2	2	2	2	2	2	2	0	2	2	1	6	not tested																0	2	2	2
u173	6	2	2	2	2	2	2	2	2	2	2	2	2	2	2	2	2	2	2	2	2	2	2	2	0	3	2	1	6	not tested																1	2	1	2
u174	6	2	1	2	2	2	2	2	2	2	2	2	2	2	2	2	2	2	2	2	2	2	2	2	1	2	2	3	6	testest_negative_unknown	2	2	2	2	2	2	2	2	2	2	2	2	2	2	asymptomatic	0	2	2	2
u175	6	2	2	2	2	2	2	2	2	2	2	2	2	2	2	2	2	2	2	2	2	2	2	2	0	2	2	1	6	not tested																0	2	2	2
u176	6	2	2	2	2	2	2	2	2	1	1	2	2	1	2	2	2	2	2	2	2	2	2	2	1	2	2	1	4	testest_negative_unknown	2	2	2	2	2	2	2	2	2	2	2	2	2	2	asymptomatic	1	2	1	2
u177	6	1	2	2	2	2	2	2	2	2	2	2	2	2	2	2	2	2	2	2	2	2	2	2	0	2	2	1	6	not tested																0	2	2	2
u178	7	2	2	2	2	2	2	2	2	2	2	2	2	2	2	2	2	2	2	2	2	2	2	2	0	2	2	1	6	not tested																0	2	2	2
u179	7	1	0	2	2	2	0	2	0	2	2	2	2	2	2	2	2	2	0	2	0	0	2	0	0	1	0	3	5	testest_negative_unknown	1	2	1	1	1	1	2	2	0	2	2	1	0	0	symptomatic	1	0	2	0
u180	7	2	2	2	2	2	2	2	2	2	1	2	2	2	2	2	2	2	2	2	2	2	2	2	1	2	1	1	4	testest_negative_unknown	2	2	2	2	2	2	2	2	2	2	2	2	2	2	asymptomatic	0	2	2	2
u181	7	1	2	2	2	2	2	1	2	2	2	2	2	1	2	2	2	0	1	2	2	2	2	2	1	2	2	1	6	not tested																0	2	2	2
u182	7	1	2	2	2	2	2	2	2	2	2	2	2	2	2	2	2	2	2	2	2	2	2	2	0	2	2	1	6	not tested																0	2	2	2
u183	7	1	2	2	2	2	2	2	2	2	2	2	2	2	2	2	2	2	2	2	2	2	2	2	0	2	2	1	6	not tested																0	2	2	2
u184	7	1	2	2	2	2	2	2	2	2	2	2	2	2	2	2	2	2	2	2	2	2	2	2	0	2	2	1	6	not tested																0	2	2	2
u185	7	1	2	2	2	2	2	2	2	2	2	2	2	2	2	2	2	2	2	2	2	2	2	2	0	1		3	6	testest_negative_unknown	2	2	2	2	2	2	2	2	2	2	2	2	2	2	asymptomatic	1	2	2	1
u186	7	1	2	2	2	2	2	2	2	2	2	2	2	2	2	2	2	2	2	2	2	2	2	2	0	2	2	1	6	not tested																0	2	2	2
u187	7	1	2	2	2	2	2	2	2	2	2	2	2	1	2	2	2	2	2	2	2	2	2	2	1	1	2	1	4	testest_negative_unknown	2	2	2	2	2	2	2	2	2	2	2	2	2	2	asymptomatic	0	2	2	2
u188	7	2	2	2	2	2	2	2	1	2	2	2	2	2	2	2	2	2	2	2	2	2	2	2	1	2	2	1	5	testest_negative_unknown	2	2	2	2	2	2	2	2	2	2	2	2	2	2	asymptomatic	0	2	2	2
u189	7	1	2	2	2	2	2	2	2	2	2	2	2	2	2	2	2	2	2	2	2	2	2	2	0	2	2	1	4	testest_negative_unknown	2	2	2	2	2	2	2	2	2	2	2	2	2	2	asymptomatic	1	2	1	2
u190	7	1	2	2	2	2	2	2	2	2	2	2	2	2	2	2	2	2	2	2	2	2	2	2	0	2	2	1	6	not tested																0	2	2	2
u191	7	2	2	2	2	2	2	2	2	2	2	2	2	2	2	2	2	2	2	2	2	2	2	2	0	2	2	3	4	testest_negative_unknown	2	2	2	2	2	2	2	2	2	2	2	2	2	2	asymptomatic	0	2	2	2
u192	7	1	2	2	2	2	2	2	2	2	2	2	2	1	2	2	2	2	2	2	2	2	2	2	1	2	1	1	6	not tested																0	2	2	2
u193	7	2	2	2	2	2	2	2	2	2	2	2	2	0	0	0	0	2	2	2	2	2	2	2	0	2	1	1	6	not tested																0	2	2	2
u194	7	1	2	2	2	2	2	2	2	2	2	2	2	1	2	2	2	2	2	2	2	2	1	2	1	3	2	1	6	not tested																1	1	0	0
u195	7	1	2	2	2	2	2	2	2	2	2	2	2	2	0	2	2	2	2	2	2	2	2	2	0	2	2	1	4	testest_negative_unknown	2	2	2	2	2	2	2	2	2	2	2	2	2	2	asymptomatic	0	2	2	2
u196	7	1	2	2	2	2	2	2	2	2	2	2	2	1	2	2	2	2	2	2	2	2	2	2	1	2	2	1	6	not tested																0	2	2	2
u197	7	1	2	2	2	2	2	2	2	2	2	2	2	2	2	2	2	2	2	2	2	2	2	2	0	2	2	1	6	not tested																1	2	2	2
u198	7	1	2	2	2	2	2	2	2	2	2	2	2	1	2	2	2	2	2	2	2	2	2	2	1	2	2	1	6	not tested																0	2	2	2
u199	7	2	2	2	2	2	2	1	2	2	2	2	2	2	2	2	2	2	2	2	2	2	2	2	1	2	1	1	6	not tested																0	2	2	2
u200	7	1	2	1	2	2	2	1	2	2	2	2	2	2	2	2	2	2	2	2	2	2	2	2	1	2	2	1	6	not tested																0	2	2	2
u201	7	1	2	2	2	2	2	2	2	2	2	2	2	2	2	2	2	2	2	2	2	2	2	2	0	2	2	1	6	not tested																0	2	2	2
u202	7	1	2	2	2	2	2	2	2	2	2	2	2	2	2	2	2	2	2	2	2	2	2	2	0	2	2	1	6	not tested																0	2	2	2
u203	7	2	2	2	2	2	2	2	2	2	2	2	2	2	2	2	2	2	2	2	2	2	2	2	0	2	1	1	6	not tested																0	2	2	2
u204	7	1	2	2	2	2	2	2	2	2	2	2	2	2	2	2	2	2	2	2	2	2	2	2	0	2	2	1	6	not tested																0	2	2	2
u205	7	2	2	2	2	2	2	2	1	2	2	2	2	1	2	2	2	2	2	2	2	2	2	2	1	2	2	1	4	testest_negative_unknown	2	2	2	2	2	2	2	2	2	2	2	2	2	2	asymptomatic	0	2	2	2
u206	7	1	2	2	2	2	2	2	2	2	2	2	2	2	2	2	2	2	2	2	2	2	2	2	0	2	2	1	5	testest_negative_unknown	2	2	2	2	2	2	2	2	2	2	2	2	2	2	asymptomatic	0	2	2	2
u207	7	1	2	2	2	2	0	2	2	2	2	2	2	1	2	2	2	2	2	2	2	2	2	2	1	2	2	1	4	testest_negative_unknown	2	2	2	2	2	2	2	2	2	2	2	2	2	2	asymptomatic	0	2	2	2
u208	7	1	2	2	2	2	2	1	2	2	2	2	2	2	2	2	2	2	2	2	2	2	2	2	1	2	1	1	4	testest_negative_unknown	2	2	2	2	2	2	2	2	2	2	2	2	2	2	asymptomatic	0	2	2	2
u209	7	2	2	2	2	2	2	2	2	2	2	2	2	2	2	2	2	2	2	2	2	2	2	2	0	2	2	1	6	not tested																1	2	2	2
u210	7	2	0	2	2	2	2	2	2	2	2	2	2	2	2	2	2	2	2	2	2	2	2	2	0	2	0	1	6	not tested																0	2	2	2
u211	7	1	2	2	2	2	1	2	2	2	2	2	2	2	2	2	2	2	2	2	2	2	2	2	1	2	1	1	4	testest_negative_unknown	2	2	2	2	2	2	2	2	2	2	2	2	2	2	asymptomatic	1	2	2	2
u212	7	1	2	2	2	2	0	2	2	2	2	2	2	1	1	2	1	2	2	2	2	2	2	2	1	2	2	1	6	not tested																0	2	2	2
u213	7	1	2	2	2	2	2	2	2	2	2	2	2	2	2	1	2	2	2	2	2	2	2	2	1	2	1	1	4	testest_negative_unknown	2	2	2	2	2	2	2	2	2	2	2	2	2	2	asymptomatic	0	2	2	2
u214	7	2	2	2	2	2	2	2	0	2	2	2	2	2	2	2	2	2	2	2	2	2	2	2	0	2	2	1	6	not tested																0	2	2	2
u215	7	2	2	2	2	2	2	1	2	2	2	2	2	2	2	2	2	2	2	2	2	2	2	2	1	2	1	1	6	not tested																1	2	2	2
u216	7	1	2	2	2	2	2	2	2	2	2	2	2	0	2	2	2	2	2	2	2	2	2	2	0	2	2	1	6	not tested																0	2	2	2
u217	7	1	2	2	2	2	2	1	2	2	2	2	2	2	2	2	2	2	2	2	2	2	2	2	1	2	1	1	4	testest_negative_unknown	2	2	2	2	2	2	2	2	2	2	2	2	2	2	asymptomatic	0	2	2	2
u218	7	1	2	2	2	2	2	2	2	2	2	2	2	2	2	2	2	2	2	2	2	2	2	2	0	2	2	1	6	not tested																0	2	2	2
u219	7	2	2	2	2	2	2	2	2	2	2	2	2	2	2	2	2	2	2	2	2	2	2	2	0	2	2	1	6	not tested																0	2	2	2
u220	7	2	2	2	2	2	2	2	2	2	2	2	2	2	2	2	2	2	2	2	2	2	2	2	0	2	2	1	6	not tested																0	2	2	2
u221	7	2	2	2	2	2	2	2	2	2	2	2	2	2	2	2	2	2	2	2	2	2	2	2	0	2	2	1	6	not tested																0	2	2	2
u222	7	1	1	2	2	2	2	2	2	2	2	2	2	2	2	2	2	2	2	2	2	2	2	2	1	2	1	3	4	testest_negative_unknown	2	2	2	2	2	2	2	2	2	2	2	2	2	2	asymptomatic	1	2	2	1
u223	7	1	2	2	2	2	2	2	2	2	2	2	2	1	2	2	2	2	2	2	2	2	2	2	1	2	2	1	6	not tested																1	2	2	2
u224	7	2	2	2	2	2	2	2	2	2	2	2	2	2	2	2	2	2	2	2	2	2	2	2	0	3	1	1	4	testest_negative_unknown	2	2	2	2	2	2	2	2	2	2	2	2	2	2	asymptomatic	0	2	2	2
u225	7	2	2	2	2	2	2	2	2	2	1	2	2	2	2	2	2	2	2	2	2	2	2	2	1	2	2	1	6	not tested																0	2	2	2
u226	7	2	2	2	2	2	2	2	2	2	2	2	2	2	2	2	2	2	2	2	2	2	2	2	0	2	2	1	6	not tested																0	2	2	2
u227	7	2	2	2	2	2	2	2	2	2	2	2	2	2	2	2	2	2	2	1	2	2	2	2	1	2	2	3	6	testest_negative_unknown	2	2	2	2	2	2	2	2	2	2	2	2	2	2	asymptomatic	1	2	2	2
u228	7	2	2	2	2	2	2	2	2	2	2	2	2	2	2	2	2	2	2	2	2	2	2	2	0	3	1	3	4	testest_negative_unknown	2	2	2	2	2	2	2	2	2	2	2	2	2	2	asymptomatic	1	2	2	2
u229	7	2	2	2	2	2	2	2	2	2	2	2	2	2	2	2	2	2	2	2	2	2	2	2	0	2	2	1	6	not tested																0	2	2	2
u230	7	1	2	2	2	2	2	2	2	2	2	2	2	2	2	2	2	2	2	2	2	2	2	2	0	2	2	1	6	not tested																0	2	2	2
u231	7	1	2	2	2	2	2	2	2	2	2	2	2	2	2	2	2	2	2	2	2	2	2	2	0	3	1	1	6	not tested																0	2	2	2
u232	7	2	2	2	2	2	2	2	2	2	2	2	2	2	2	2	2	2	2	2	2	2	2	2	0	2	2	1	6	not tested																0	2	2	2
u233	7	2	2	2	2	2	2	2	2	2	2	2	2	2	2	2	2	2	2	2	2	2	2	2	0	2	2	1	6	not tested																0	2	2	2
u234	7	1	2	2	2	2	2	2	2	2	2	2	2	2	2	2	2	2	2	2	2	2	2	2	0	2	2	1	6	not tested																0	2	2	2
u235	8	2	2	2	2	2	2	2	2	2	2	2	2	2	2	1	2	2	2	2	2	2	2	2	1	2	1	2	6	tested_positive	1	1	1	1	1	1	1	1	1	2	2	2	2	2	symptomatic	0	2	2	2
u236	8	1	2	2	2	2	2	2	2	2	2	2	2	2	2	2	2	2	2	2	2	2	2	2	0	2	2	1	6	not tested																0	2	2	2
u237	8	1	2	2	2	2	2	2	2	2	2	2	2	2	2	2	2	2	2	2	2	2	2	2	0	2	2	3	4	testest_negative_unknown	2	2	2	2	2	2	2	2	2	2	2	2	2	2	asymptomatic	1	2	1	2
u238	8	1	2	2	2	2	2	2	2	2	2	2	2	1	2	2	2	2	2	2	2	2	2	2	1	1	2	1	6	not tested																0	2	2	2
u239	8	2	2	2	2	2	2	2	2	2	2	2	2	2	2	2	2	2	2	2	2	2	2	2	0	2	1	1	4	testest_negative_unknown	2	2	2	2	2	2	2	2	2	2	2	2	2	2	asymptomatic	1	1	2	2
u240	8	2	2	2	2	2	2	2	2	2	2	2	2	2	2	2	2	2	2	2	2	2	2	2	0	1	2	1	6	not tested																0	2	2	2
u241	8	2	2	2	2	2	2	2	2	2	2	2	2	2	2	2	2	2	2	2	2	2	2	2	0	2	2	1	6	not tested																0	2	2	2
u242	8	1	2	2	2	2	2	2	2	2	2	2	2	1	2	2	2	2	2	2	2	2	2	2	1	2	2	2	3	tested_positive	1	2	1	2	1	2	2	1	1	2	1	1	0	2	symptomatic	1	2	2	2
u243	8	2	2	2	2	2	2	2	2	2	2	2	2	2	2	2	2	2	2	2	2	2	2	2	0	2	2	1	6	not tested																1	2	2	2
u244	8	2	2	2	2	2	2	2	2	2	2	2	2	2	2	2	2	2	2	2	2	2	2	2	0	2	2	1	6	not tested																0	2	2	2
u245	8	2	2	2	2	2	2	2	2	2	2	2	2	2	2	2	2	2	2	2	2	2	2	2	0	1	1	3	4	testest_negative_unknown	2	2	2	2	2	2	2	2	2	2	2	2	2	2	asymptomatic	0	2	2	2
u246	8	2	2	2	2	2	2	2	2	2	2	2	2	2	2	2	2	2	2	2	2	2	2	2	0	2	1	1	4	testest_negative_unknown	2	2	2	2	2	2	2	2	2	2	2	2	2	2	asymptomatic	0	2	2	2
u247	8	1	2	2	2	2	2	2	2	2	2	2	2	1	2	2	2	2	2	2	2	2	2	2	1	2	2	1	6	not tested																1	2	2	2
u248	8	2	2	2	2	2	2	2	2	2	2	2	2	2	2	2	2	2	2	2	2	2	2	2	0	2	2	1	6	not tested																0	2	2	2
u249	8	2	2	2	2	2	2	2	2	2	2	2	2	2	2	2	2	2	2	2	2	2	2	2	0	1	1	1	4	testest_negative_unknown	2	2	2	2	2	2	2	2	2	2	2	2	2	2	asymptomatic	0	2	2	2
u250	8	2	2	2	2	2	2	2	1	0	1	1	2	2	2	0	0	0	0	2	2	2	2	1	1	1	1	1	6	not tested																0	2	2	2
u251	8	1	2	2	2	2	2	1	2	2	2	1	2	2	2	2	2	2	2	2	2	2	2	2	1	2	1	4	4	testest_negative_unknown	2	2	2	2	2	1	2	2	2	2	2	2	2	2	symptomatic	1	2	2	2
u252	8	2	2	2	2	2	2	2	2	2	2	2	2	2	2	2	2	2	2	2	2	2	2	2	0	2	1	3	4	testest_negative_unknown	2	2	2	2	2	2	2	2	2	2	2	2	2	2	asymptomatic	0	2	2	2
u253	8	2	2	2	2	2	2	2	2	2	2	2	2	2	2	2	2	2	2	2	2	2	2	2	0	2	2	1	6	not tested																0	2	2	2
u254	8	1	2	2	2	2	2	2	2	2	2	2	2	2	2	2	2	2	2	2	2	2	2	2	0	2	2	1	6	not tested																0	2	2	2
u255	8	2	2	2	2	2	2	2	2	2	1	2	2	1	2	2	2	2	2	2	2	2	2	2	1	2	2	1	6	not tested																1	1	0	0
u256	8	2	2	2	2	2	2	2	1	2	2	2	2	2	2	2	2	2	2	2	2	2	2	1	1	2	2	1	4	testest_negative_unknown	2	2	2	2	2	2	2	2	2	2	2	2	2	2	asymptomatic	0	2	2	2
u257	8	1	2	2	2	2	2	2	2	2	2	2	2	2	2	2	2	2	2	2	2	2	2	2	0	2	2	1	6	not tested																0	2	2	2
u258	8	1	2	2	2	2	2	2	2	2	2	2	2	2	2	2	2	2	2	2	2	2	2	2	0	2	2	1	4	testest_negative_unknown	2	2	2	2	2	2	2	2	2	2	2	2	2	2	asymptomatic	1	2	2	2
u259	8	2	2	2	2	2	2	2	2	2	2	2	2	2	2	2	2	2	2	2	2	2	2	2	0	2	1	1	6	not tested																0	2	2	2
u260	8	2	2	2	2	2	2	2	2	2	2	2	2	2	2	2	2	2	2	2	2	2	2	2	0	2	2	1	6	not tested																0	2	2	2
u261	8	2	2	2	2	2	2	2	2	2	2	2	2	2	2	2	2	2	2	2	2	2	2	2	0	2	2	3	4	testest_negative_unknown	2	2	2	2	2	2	2	2	2	2	2	2	2	2	asymptomatic	0	2	2	2
u262	8	2	2	2	2	2	2	2	2	2	2	2	2	2	2	2	2	2	2	2	2	2	2	2	0	1	1	3	4	testest_negative_unknown	2	2	2	2	2	2	2	2	2	2	2	2	2	2	asymptomatic	0	2	2	2
u263	8	2	2	2	2	2	2	2	2	2	1	2	2	1	2	2	2	2	2	2	2	2	2	2	1	2	2	3	4	testest_negative_unknown	2	2	2	2	2	2	2	2	2	2	2	2	2	2	asymptomatic	0	2	2	2
u264	8	1	2	2	2	2	2	2	2	2	2	2	2	2	2	2	2	2	2	2	2	2	2	2	0	2	2	1	6	not tested																1	2	2	2
u265	8	2	2	2	2	2	2	2	2	2	2	2	2	2	2	2	2	2	2	2	2	2	0	2	0	1	0	1	4	testest_negative_unknown	2	2	2	2	2	2	2	2	2	2	2	2	2	2	asymptomatic	1	2	2	2
u266	8	2	2	2	2	2	2	2	2	2	2	2	2	1	2	2	2	2	2	2	2	2	2	2	1	1	2	3	4	testest_negative_unknown	2	2	2	2	2	2	2	2	2	2	2	2	2	2	asymptomatic	0	2	2	2
u267	8	2	2	2	2	2	2	2	2	2	2	2	2	2	2	2	2	2	2	2	2	2	2	2	0	1	2	1	6	not tested																0	2	2	2
u268	8	2	2	2	2	2	2	2	2	2	2	2	2	1	2	2	2	2	2	2	2	2	2	2	1	2	2	1	4	testest_negative_unknown	2	2	2	2	2	2	2	2	2	2	2	2	2	2	asymptomatic	0	2	2	2
u269	8	2	2	2	2	2	2	2	2	2	2	2	2	2	2	2	2	2	2	2	2	2	2	2	0	2	2	1	6	not tested																0	2	2	2
u270	8	2	2	2	2	2	2	2	2	2	2	2	2	2	2	2	2	2	2	2	2	2	2	2	0	2	2	3	4	testest_negative_unknown	2	2	2	2	2	2	2	2	2	2	2	2	2	2	asymptomatic	1	2	1	1
u271	8	1	2	2	2	2	1	2	2	2	2	2	2	1	2	1	1	2	2	2	2	2	2	2	1	2	2	1	4	testest_negative_unknown	2	2	2	2	2	2	2	2	2	2	2	2	2	2	asymptomatic	1	2	2	2
u272	8	1	2	2	2	2	2	2	2					2	2	2	2	2	2	2	2	2	2	2	0	2	2	3	6	testest_negative_unknown	2	2	2	2	2	2	2	2	2	2	2	2	2	2	asymptomatic	0	2	2	2
u273	8	2	2	2	2	2	2	2	1	2	2	2	2	1	2	2	2	2	2	2	2	2	2	2	1	1	2	1	6	not tested																0	2	2	2
u274	8	1	2	2	2	2	2	2	2	2	2	2	2	2	2	2	2	2	2	2	2	2	2	2	0	2	2	1	6	not tested																0	2	2	2
u275	8	2	2	2	2	2	2	2	2	2	2	2	2	2	2	2	2	2	2	2	2	2	2	2	0	2	1	1	6	not tested																0	2	2	2
u276	8	1	2	2	2	2	1	2	2	2	2	2	2	1	2	2	2	2	2	2	2	2	2	2	1	1	2	1	6	not tested																1	2	2	2
u277	8	2	2	2	2	2	2	2	2	2	2	2	2	2	2	2	2	2	2	2	2	2	2	2	0	2	2	1	6	not tested																1	2	2	1
u278	8	1	2	2	2	2	2	2	2	2	2	2	2	2	2	2	2	2	2	2	2	2	2	2	0	2	2	1	6	not tested																0	2	2	2
u279	8	1	2	2	2	2	2	2	2	2	2	2	2	2	2	2	2	2	2	2	2	2	2	2	0	2	2	1	6	not tested																0	2	2	2
u280	9	2	2	2	2	2	2	2	2	2	2	2	1	2	2	2	2	2	2	2	2	2	2	2	1	2	2	1	6	not tested																1	2	2	2
u281	9	1	2	2	2	2	2	2	2	2	2	2	2	1	2	2	2	2	2	2	2	2	2	2	1	2	2	1	4	testest_negative_unknown	2	2	2	2	2	2	2	2	2	2	2	2	2	2	asymptomatic	1	2	2	2
u282	9	1	2	2	2	2	2	2	2	2	2	2	2	2	2	2	2	2	2	2	2	2	2	2	0	2	2	1	6	not tested																0	2	2	2
u283	9	1	2	2	2	2	2	2	2	2	2	2	2	1	2	2	2	2	2	2	2	2	2	2	1	2	1	3	4	testest_negative_unknown	2	2	2	2	2	2	2	2	2	2	2	2	2	2	asymptomatic	1	2	2	2
u284	9	1	2	2	2	2	2	2	2	2	1	2	1	2	2	2	2	2	2	2	2	2	2	1	1	1	0	1	6	not tested																0	2	2	2
u285	9	2	2	2	2	2	2	2	2	2	2	2	2	1	2	2	2	2	2	2	2	2	2	2	1	1	1	1	4	testest_negative_unknown	2	2	2	2	2	2	2	2	2	2	2	2	2	2	asymptomatic	0	2	2	2
u286	9	1	2	2	2	2	2	2	2	2	2	2	2	2	2	2	2	2	2	2	2	2	2	2	0	3	2	1	6	not tested																0	2	2	2
u287	9	2	1	2	2	2	2	2	2	2	2	2	2	2	2	2	2	2	2	2	2	2	2	2	1	2	2	1	6	not tested																0	2	2	2
u288	9	1	2	2	2	2	1	2	2	2	2	2	2	1	1	2	2	2	2	2	2	2	2	2	1	1	0	1	4	testest_negative_unknown	2	2	2	2	2	2	2	2	2	2	2	2	2	2	asymptomatic	1	2	1	2
u289	9	2	2	2	2	2	2	2	2	2	2	2	2	2	2	2	2	2	2	2	2	2	2	2	0	2	2	1	6	not tested																0	2	2	2
u290	9	2	2	2	2	2	2	2	1	2	2	2	2	2	2	2	2	2	2	2	2	2	2	2	1	2	2	1	6	not tested																0	2	2	2
u291	9	2	2	2	1	2	2	2	2	2	2	2	2	1	1	2	2	2	2	2	2	2	1	2	1	2	2	3	6	testest_negative_unknown	2	2	2	2	2	2	2	2	2	2	2	2	2	2	asymptomatic	0	2	2	2
u292	9	2	2	2	2	2	2	2	2	2	2	2	2	2	2	2	2	2	2	2	2	2	2	2	0	2	2	1	4	testest_negative_unknown	2	2	2	2	2	2	2	2	2	2	2	2	2	2	asymptomatic	0	2	2	2
u293	9	1	2	2	2	2	2	2	2	2	2	2	2	2	2	2	2	2	2	2	2	2	2	2	0	2	2	1	6	not tested																0	2	2	2
u294	9	1	2	2	2	2	2	2	0	2	2	2	2	1	2	2	2	2	2	1	2	2	2	2	1	1	2	1	6	not tested																0	2	2	2
u295	9	2	2	2	2	2	2	2	2	2	2	2	2	2	2	2	2	2	1	2	2	2	2	2	1	2	1	1	4	testest_negative_unknown	2	2	2	2	2	2	2	2	2	2	2	2	2	2	asymptomatic	0	2	2	2
u296	9	2	1	2	2	2	2	2	2	2	2	2	2	1	2	2	2	2	2	1	2	2	2	2	1	2	2	2	6	tested_positive	1	1	1	1	2	1	1	1	2	2	2	1	2	2	symptomatic	1	2	2	1
u297	9	2	2	2	2	2	2	2	2	2	2	2	2	0	0	2	2	2	2	2	2	2	2	2	0	2	2	1	6	not tested																0	2	2	2
u298	9	1	2	2	2	2	2	2	2	2	2	2	2	2	2	2	2	2	2	2	2	2	2	2	0	2	2	1	6	not tested																0	2	2	2
u299	9	2	2	2	2	2	2	2	2	2	2	2	2	2	2	2	2	2	2	2	2	2	2	2	0	2	2	3	5	testest_negative_unknown	2	2	1	1	2	2	1	1	1	2	2	2	2	1	symptomatic	1	2	2	2
u300	9	2	2	2	2	2	2	1	1	2	2	2	2	1	2	2	2	2	2	2	2	2	2	2	1	1	1	3	4	testest_negative_unknown	2	2	2	1	2	2	2	2	1	2	2	2	2	2	symptomatic	0	2	2	2
u301	9	2	2	2	2	2	2	2	2	2	2	2	2	2	2	2	2	2	2	2	2	2	2	2	0	2	2	1	6	not tested																0	2	2	2
u302	9	2	2	2	2	2	2	2	2	2	2	2	2	2	2	2	2	2	2	2	2	2	2	2	0	2	2	1	6	not tested																0	2	2	2
u303	9	2	2	2	2	2	2	2	2	2	2	2	2	1	2	2	2	2	2	2	2	2	2	2	1	2	2	1	6	not tested																0	2	2	2
u304	9	1	2	2	2	2	2	2	2	2	2	2	2	1	2	2	2	2	2	2	2	2	2	2	1	2	2	1	6	not tested																0	2	2	2
u305	9	2	2	2	2	2	2	2	2	2	2	2	2	2	2	2	2	2	2	2	2	2	2	2	0	2	2	1	6	not tested																1	2	2	2
u306	9	2	2	2	2	2	2	2	0	2	2	2	2	2	2	2	2	2	2	2	2	2	2	2	0	2	0	3	4	testest_negative_unknown	2	2	2	2	2	2	2	2	2	2	2	2	2	2	asymptomatic	1	2	2	2
u307	9	1	2	2	2	2	2	2	2	2	2	2	2	1	2	2	2	2	2	1	2	2	0	2	1	1	2	4	6	testest_negative_unknown	2	2	2	2	2	2	2	2	2	2	2	2	1	2	symptomatic	1	2	2	2
u308	9	2	2	2	2	2	1	2	2	0	2	1	2	1	2	1	0	2	0	1	0	2	2	0	1	1	2	1	4	testest_negative_unknown	2	2	2	2	2	2	2	2	2	2	2	2	2	2	asymptomatic	0	2	2	2
u309	9	1	2	2	2	2	2	2	2	2	2	2	2	2	2	2	2	2	2	2	2	2	2	2	0	2	2	1	4	testest_negative_unknown	2	2	2	2	2	2	2	2	2	2	2	2	2	2	asymptomatic	1	2	2	2
u310	9	1	2	2	2	2	1	2	2	2	2	2	2	1	2	2	2	2	2	1	2	2	2	2	1	2	2	1	6	not tested																1	0	0	0
u311	9	1	2	2	2	2	2	2	2	2	2	2	2	2	2	2	2	2	2	2	2	2	2	2	0	2	2	1	6	not tested																0	2	2	2
u312	9	2	2	2	2	2	2	2	2	2	2	2	2	2	2	2	2	2	2	2	2	2	2	2	0	2	2	1	6	not tested																0	2	2	2
u313	9	2	2	2	2	2	2	2	2	2	2	2	2	2	2	2	2	2	2	2	2	2	2	2	0	2	2	1	6	not tested																0	2	2	2
u314	9	1	2	2	2	2	2	2	2	2	2	2	2	2	2	2	2	2	2	2	2	2	2	2	0	2	2	1	6	not tested																0	2	2	2
u315	9	1	2	2	2	2	2	2	2	2	2	2	2	2	2	2	2	2	2	2	2	2	2	2	0	2	2	1	6	not tested																0	2	2	2
u316	10	1	2	2	2	2	1	2	2	1	2	2	2	2	1	2	2	1	2	2	2	2	2	2	1	2	2	3	4	testest_negative_unknown	2	2	2	2	2	2	2	2	2	2	2	2	2	2	asymptomatic	0	2	2	2
u317	10	2	2	2	2	2	2	2	1	2	1	2	2	1	2	2	2	2	2	1	2	0	2	2	1	2	2	1	6	not tested																0	2	2	2
u318	10	1	2	2	2	2	2	2	2	2	2	2	2	2	2	2	2	2	2	2	2	2	2	2	0	2	2	1	6	not tested																0	2	2	2
u319	10	2	2	2	2	2	2	2	2	2	2	2	2	1	2	2	2	2	2	2	2	2	2	2	1	2	2	1	6	not tested																0	2	2	2
u320	10	1	1	2	2	2	1	2	2	2	2	2	2	1	2	2	2	2	2	2	2	2	2	2	1	2	1	1	4	testest_negative_unknown	2	2	2	2	2	2	2	2	2	2	2	2	2	2	asymptomatic	0	2	2	2
u321	10	1	2	2	2	2	1	2	2	2	2	2	2	2	1	1	1	2	2	1	2	2	2	2	1	2	0	1	6	not tested																1	2	2	2
u322	10	1	2	2	2	2	1	2	1	2	2	2	2	1	2	2	2	2	2	2	2	2	2	2	1	2	2	1	6	not tested																1	2	2	2
u323	10	1	2	2	2	2	2	2	2	2	2	1	2	1	2	2	2	2	2	1	2	2	2	2	1	2	2	1	6	not tested																1	2	2	2
u324	10	2	2	2	2	2	1	2	1	2	0	2	2	1	2	2	2	2	0	2	2	2	2	2	1	2	1	1	6	not tested																1	2	2	2
u325	10	1	2	2	2	2	2	2	2	2	2	2	2	2	2	2	2	2	2	1	2	2	2	2	1	2	2	1	6	not tested																1	2	2	2
u326	10	1	2	2	2	2	2	2	2	2	2	2	2	1	2	2	2	2	2	2	2	2	2	2	1	2	2	1	6	not tested																1	2	2	2
u327	10	2	2	2	2	2	2	2	2	2	2	2	2	2	2	2	2	2	2	2	2	2	2	2	0	2	1	1	2	tested_positive	2	2	2	2	2	2	2	2	2	2	2	2	2	2	asymptomatic	0	2	2	2
u328	10	2	2	2	2	2	2	2	0	2	2	2	2	2	2	2	2	2	2	2	2	2	2	2	0	1	0	1	6	not tested																0	2	2	2
u329	10	2	2	2	2	2	2	2	2	2	1	1	2	1	2	2	2	2	2	1	2	2	2	2	1	2	2	3	4	testest_negative_unknown	2	2	2	2	2	2	2	2	2	2	2	2	2	2	asymptomatic	1	2	2	2
u330	10	2	2	2	2	2	2	2	2	2	2	2	2	2	2	2	2	2	2	2	2	2	2	2	0	2	2	3	4	testest_negative_unknown	2	2	2	2	2	2	2	2	2	2	2	2	2	2	asymptomatic	1	2	2	2
u331	10	2	2	2	2	2	2	2	2	2	1	2	2	1	2	2	2	2	2	2	2	2	2	2	1	1	2	1	6	not tested																0	2	2	2
u332	10	1	2	2	1	2	2	2	2	2	2	2	2	2	2	2	2	2	2	2	2	2	2	2	1	2	2	3	4	testest_negative_unknown	2	2	2	2	2	2	2	2	2	2	2	2	2	2	asymptomatic	1	2	2	2
u333	10	1	2	2	2	2	2	2	2	2	2	2	2	1	2	2	2	2	2	2	2	2	2	2	1	2	2	1	6	not tested																1	2	1	1
u334	10	1	2	2	2	2	1	1	2	2	2	2	2	1	1	2	1	2	2	2	2	2	2	2	1	2	1	1	6	not tested																1	2	2	2
u335	10	1	2	2	2	2	2	2	2	2	2	2	2	2	2	2	2	2	2	2	2	2	2	2	0	2	1	1	6	not tested																0	2	2	2
u336	10	2	2	2	2	2	2	2	2	2	2	2	2	2	2	2	2	2	2	2	2	2	2	2	0	2	1	1	1	tested_positive	2	2	2	2	2	2	2	2	2	2	2	2	2	2	asymptomatic	1	1	1	1
u337	10	2	2	2	2	2	2	2	2	2	1	2	2	2	2	2	2	2	2	2	2	2	2	2	1	2	1	1	6	not tested																0	2	2	2
u338	10	2	2	2	2	2	2	2	2	2	1	2	1	1	1	2	2	2	2	2	2	1	2	2	1	2	1	1	5	testest_negative_unknown	2	2	2	2	2	2	2	2	2	2	2	2	2	2	asymptomatic	0	2	2	2
u339	10	1	2	2	2	2	2	1	2	2	2	2	2	1	2	2	2	2	2	2	2	2	2	2	1	2	2	1	6	not tested																0	2	2	2
u340	10	2	2	2	2	2	2	2	2	2	2	2	2	2	2	2	2	2	2	2	2	2	2	2	0	2		1	4	testest_negative_unknown	2	2	2	2	2	2	2	2	2	2	2	2	2	2	asymptomatic	0	2	2	2
u341	11	1	2	2	2	2	2	2	2	2	2	1	2	2	2	2	2	2	2	2	2	2	2	2	1	1		3	4	testest_negative_unknown	2	2	2	2	2	2	2	2	2	2	2	2	2	2	asymptomatic	1	1	2	2
u342	11	1	2	2	2	2	2	2	2	2	2	2	2	2	2	2	2	2	2	2	2	2	2	2	0	2	2	1	6	not tested																0	2	2	2
u343	11	1	2	2	2	2	2	2	2	2	2	1	2	2	2	2	2	2	2	2	2	2	2	2	1	1	1	3	2	tested_positive	2	2	2	2	2	2	2	2	2	2	2	2	2	2	asymptomatic	1	2	2	2
u344	11	1	2	2	2	2	2	2	2	2	2	2	2	1	2	2	2	2	2	2	2	2	2	2	1	1	2	1	6	not tested																0	2	2	2
u345	11	2	2	2	2	2	2	2	2	2	1	2	2	2	2	2	2	2	2	2	2	2	2	2	1	2	2	1	4	testest_negative_unknown	2	2	2	2	2	2	2	2	2	2	2	2	2	2	asymptomatic	1	1	2	2
u346	11	2	2	2	2	2	2	2	2	2	2	2	2	2	2	2	2	2	2	2	2	2	2	2	0	2	2	3	4	testest_negative_unknown	1	2	2	2	1	1	2	1	1	2	2	2	1	1	symptomatic	1	2	2	2
u347	11	1	2	2	2	2	2	2	2	2	2	1	2	1	2	2	2	2	2	1	2	2	2	2	1	2	2	3	4	testest_negative_unknown	2	2	2	2	2	2	2	2	2	2	2	2	2	2	asymptomatic	1	2	2	2
u348	11	1	2	2	2	2	2	2	2	2	2	2	2	1	2	2	2	2	2	2	2	2	2	2	1	2		1	6	not tested																0	2	2	2
u349	11	2	2	2	2	2	2	2	2	2	2	2	2	2	2	2	2	2	2	2	2	2	2	2	0	2	1	1	4	testest_negative_unknown	2	2	2	2	2	2	2	2	2	2	2	2	2	2	asymptomatic	0	2	2	2
u350	11	1	2	2	2	2	2	2	1	2	2	2	2	2	2	2	2	2	2	2	2	2	2	2	1	2		1	6	not tested																1	2	2	2
u351	11	1	2	2	2	2	1	2	2	2	2	2	2	1	1	2	2	2	2	2	2	2	2	2	1	2	2	1	6	not tested																1	2	2	2
u352	11	1	2	2	2	2	2	2	2	2	2	2	2	1	2	2	2	2	2	2	2	2	2	1	1	2	2	3	6	testest_negative_unknown	2	2	2	2	2	2	2	2	2	2	2	2	2	2	asymptomatic	1	1	1	2
u353	11	2	2	2	2	2	2	2	2	2	2	2	2	2	2	2	2	2	2	2	2	2	2	2	0	2	2	1	6	not tested																0	2	2	2
u354	11	1	1	2	2	2	2	2	2	2	2	0	2	1	2	2	2	2	0	2	2	2	2	1	1	3	0	1	6	not tested																1	1	2	2
u355	11	1	2	2	2	2	2	2	2	2	2	2	2	1	2	2	2	2	2	1	2	2	2	2	1	1	2	1	4	testest_negative_unknown	2	2	2	2	2	2	2	2	2	2	2	2	2	2	asymptomatic	1	1	1	1
u356	11	2	2	2	2	2	2	2	2	2	2	2	2	2	2	2	2	2	2	2	2	2	2	2	0	2	1	1	4	testest_negative_unknown	2	2	2	2	2	2	2	2	2	2	2	2	2	2	asymptomatic	0	2	2	2
u357	11	2	2	2	2	2	2	2	2	2	2	2	2	1	2	2	2	2	2	2	2	2	2	2	1	2	0	1	4	testest_negative_unknown	2	2	2	2	2	2	2	2	2	2	2	2	2	2	asymptomatic	1	2	1	1
u358	11	1	2	2	2	2	1	2	2	2	2	2	2	1	2	2	2	2	2	1	2	2	2	2	1	2	2	1	6	not tested																0	2	2	2
u359	11	1	2	1	2	2	1	2	2	2	2	1	2	2	2	1	2	2	2	2	2	2	2	2	1	2	2	1	4	testest_negative_unknown	2	2	2	2	2	2	2	2	2	2	2	2	2	2	asymptomatic	1	1	1	1
u360	11	1	2	2	2	2	2	2	2	2	2	2	2	1	2	2	2	2	2	2	2	2	2	2	1	2	2	1	6	not tested																1	1	2	2
u361	11	1	2	2	2	2	2	2	2	2	2	2	2	1	2	2	2	2	2	2	2	2	2	2	1	2	2	1	6	not tested																1	2	2	2
u362	11	2	2	2	2	2	2	2	2	1	2	2	2	0	2	2	2	2	2	2	2	2	2	2	1	3	0	1	6	not tested																0	2	2	2
u363	11	1	2	2	2	2	2	2	2	2	2	2	2	2	2	2	2	2	2	2	2	2	2	2	0	3	2	1	4	testest_negative_unknown	2	2	2	2	2	2	2	2	2	2	2	2	2	2	asymptomatic	1	1	1	1
u364	11	1	2	2	2	2	2	2	2	2	2	2	2	2	2	2	2	2	2	2	2	2	2	2	0	2	2	1	6	not tested																0	2	2	2
u365	11	2	2	2	2	2	1	2	2	2	2	2	2	1	2	1	2	2	2	2	2	2	2	2	1	2	0	1	4	testest_negative_unknown	2	2	2	2	2	2	2	2	2	2	2	2	2	2	asymptomatic	1	1	1	1
u366	11	1	2	2	2	2	2	2	2	2	2	2	2	1	2	2	2	2	2	2	2	2	2	2	1	2	2	1	4	testest_negative_unknown	2	2	2	2	2	2	2	2	2	2	2	2	2	2	asymptomatic	0	2	2	2
u367	11	2	2	2	2	2	2	2	2	2	2	2	2	2	2	2	2	2	2	2	2	2	2	2	0	2	2	3	6	testest_negative_unknown	2	2	2	2	2	2	2	2	2	2	2	2	2	2	asymptomatic	0	2	2	2
u368	11	1	2	2	2	2	2	2	2	2	2	2	2	1	2	2	2	2	2	2	2	2	2	2	1	2	2	1	3	tested_positive	2	2	2	2	2	2	2	2	2	2	2	2	2	2	asymptomatic	1	2	2	2
u369	11	2	2	2	2	2	2	1	2	2	2	2	2	1	2	2	2	2	1	2	2	2	2	2	1	2	1	1	6	not tested																0	2	2	2
u370	11	1	2	2	2	2	2	2	2	2	2	2	2	1	2	2	2	2	2	2	2	2	2	2	1	2	2	1	4	testest_negative_unknown	2	2	2	2	2	2	2	2	2	2	2	2	2	2	asymptomatic	1	2	2	2
u371	11	1	2	2	2	2	2	2	2	2	2	2	2	2	2	2	2	2	2	2	2	2	2	2	0	2	2	1	6	not tested																0	2	2	2
u372	11	1	2	2	2	2	2	2	1	2	2	2	2	2	2	2	2	2	2	2	2	2	2	2	1	2	2	1	4	testest_negative_unknown	2	2	2	2	2	2	2	2	2	2	2	2	2	2	asymptomatic	1	2	2	2
u373	11	2	2	2	2	2	2	2	2	2	2	2	2	2	2	2	2	2	2	2	2	2	2	2	0	2	2	1	6	not tested																0	2	2	2
u374	11	2	2	2	2	2	2	2	2	2	2	2	2	2	2	2	2	2	2	2	2	2	2	2	0	2	2	1	6	not tested																0	2	2	2
u375	11	1	2	2	2	2	2	2	2	2	2	2	2	2	2	2	2	2	2	2	2	2	2	2	0	2	2	1	6	not tested																0	2	2	2
u376	12	1	2	2	2	2	2	2	2	1	2	2	2	1	2	1	2	2	2	2	2	2	1	2	1	3	1	1	6	not tested																1	2	2	2
u377	12	2	2	2	2	2	2	2	2	2	2	2	2	2	2	2	1	2	2	2	2	2	2	2	1	2	2	1	6	not tested																1	2	2	2
u378	12	1	2	2	2	2	2	2	2	2	2	2	2	2	2	2	2	2	2	1	2	2	2	2	1	1	1	1	6	not tested																1	1	1	1
u379	12	1	2	2	2	2	0	1	2	2	2	2	2	2	2	2	2	2	1	2	2	2	2	1	1	2	2	1	6	not tested																1	2	2	2
u380	12	1	2	2	2	2	2	2	2	2	2	2	2	1	2	2	2	2	2	1	2	2	2	2	1	2	2	1	6	not tested																1	1	2	2
u381	12	1												1	2	2	2	2	1	2					1	2	2	1	6	not tested																0	2	2	2
u382	12	1	2	2	2	2	1	2	2	2	2	2	2	1	1	2	2	2	1	2	2	2	2	2	1	1	2	1	6	not tested																1	2	2	2
u383	12	1	2	2	2	2	2	2	2	2	2	2	2	1	0	2	2	2	0	2	2	2	2	2	1	2	2	1	6	not tested																1	2	2	2
u384	12	1	2	2	2	2	2	2	2	2	2	0	2	1	2	2	2	2	2	2	2	2	2	2	1	2		1	4	testest_negative_unknown	2	2	2	2	2	2	2	2	2	2	2	2	2	2	asymptomatic	1	1	0	0
u385	12	1	2	2	2	2	1	2	2	2	1	2	2	1	1	2	2	2	2	2	2	2	2	2	1	2		3	6	testest_negative_unknown	2	2	2	2	2	2	2	2	2	2	2	2	2	2	asymptomatic	1	1	1	1
u386	12	1	2	2	0	2	1	2	1	2	1	0	2	2	0	0	0	2	2	0	2	0	2	1	1	2	2	1	6	not tested																1	2	1	0
u387	13	1	2	2	2	2	1	2	2	2	2	2	2	1	2	1	2	2	2	2	2	2	2	2	1	2	2	1	6	not tested																1	2	2	2
u388	13	2	2	2	2	2	2	2	2	2	2	2	2	1	2	2	2	2	2	2	2	2	2	2	1	1	2	1	6	not tested																1	2	2	2
u389	16	1												2	1	2	2	2	2	2	2	2	2	2	1	2	2	1	6	not tested																0	2	2	2
[truncated: 5 more columns]
